# Supplementary material for: Increased NOX2 expression in astrocytes leads to eNOS uncoupling through dihydrofolate reductase in endothelial cells after subarachnoid hemorrhage
Source: Front Mol Neurosci. 2023 Mar 30;16:1121944. doi: 10.3389/fnmol.2023.1121944 (PMC10097896; doi:10.3389/fnmol.2023.1121944)
Supplement: Supplementary file 1 [file Data_Sheet_1.zip]

Archive with 36 entries (29 files):
- Figure 1/
- Figure 1/C CBF relative quantity.pzfx
- Figure 1/D NO relative quantity.pzfx
- Figure 1/F eNOS  ratio.pzfx
- Figure 1/H NOX2.pzfx
- Figure 1/J DHFR.pzfx
- Figure 2/
- Figure 2/B NO.pzfx
- Figure 2/E eNOS.pzfx
- Figure 2/F DHFR.pzfx
- Figure 2/I NOX2.pzfx
- Figure 3/
- Figure 3/A NO.pzfx
- Figure 3/C eNOS.pzfx
- Figure 3/E DHFR.pzfx
- Figure 3/H DHFR.pzfx
- Figure 3/J eNOS.pzfx
- Figure 3/K NO.pzfx
- Figure 4/
- Figure 4/B CBF.pzfx
- Figure 4/C NO.pzfx
- Figure 4/E eNOS.pzfx
- Figure 4/G DHFR.pzfx
- Figure 4/H Neurological Score.pzfx
- Figure 5/
- Figure 5/B DHFR.pzfx
- Figure 5/D CBF.pzfx
- Figure 5/E NO.pzfx
- Figure 5/G eNOS.pzfx
- Figure 5/H Neurological Score.pzfx
- Figure S2/
- Figure S2/Figure S2A.pzfx
- Figure S2/Figure S2B.pzfx
- Figure S3/
- Figure S3/Figure S3A.pzfx
- Figure S3/Figure S3B.pzfx
