# Supplementary material for: Increased NOX2 expression in astrocytes leads to eNOS uncoupling through dihydrofolate reductase in endothelial cells after subarachnoid hemorrhage
Source: Front Mol Neurosci. 2023 Mar 30;16:1121944. doi: 10.3389/fnmol.2023.1121944 (PMC10097896; doi:10.3389/fnmol.2023.1121944)
Supplement: Supplementary file 2 [file Data_Sheet_2.zip]

Archive with 6 entries (6 files):
- 12h or SAH.tif
- AAV-shCtrl + GSK + SAH.tif
- AAV-shDHFR + GSK + SAH.tif
- GSK + SAH.tif
- Sham.tif
- Vehicle + SAH.tif
