# Supplementary material for: Increased NOX2 expression in astrocytes leads to eNOS uncoupling through dihydrofolate reductase in endothelial cells after subarachnoid hemorrhage
Source: Front Mol Neurosci. 2023 Mar 30;16:1121944. doi: 10.3389/fnmol.2023.1121944 (PMC10097896; doi:10.3389/fnmol.2023.1121944)
Supplement: Supplementary file 5 [file Table_2.xlsx]

## Sheet: Figure 1
	C		sham	12h							D		Sham	12h	24h	3d
			1.2405	0.842158									1.0639	0.537929	0.677521	0.704158
	CBF relative quantity		1.07612	0.64927							NO relative quantity		0.919659	0.587107	0.573047	0.750503
			0.938401	0.678035									1.04443	0.426282	0.45177	0.64305
			1.04367	0.506518									1.11017	0.52371	0.677521	0.616538
			0.875849	0.583126									1.00282	0.459561	0.610124	0.811748
			0.825434	0.605887									0.859011	0.443297	0.429237	0.850503
	sham		ROI1	ROI2	ROI3	ROI4	ROI5	ROI6
		flow	48.3	41.9	51.9	44.7	41	42					Sham	12h	24h	3d
		pixel	440	440	625	484	529	575					7.39797	3.74055	4.71122	4.89644
		flow/pixel	0.109773	0.0952273	0.08304	0.0923554	0.0775047	0.0730435				NO	6.39496	4.08252	3.98475	5.21871
													7.26258	2.96421	3.14144	4.47152
	12h		ROI1	ROI2	ROI3	ROI4	ROI5	ROI6					7.71974	3.64168	4.71122	4.28717
		flow	43	31.6	33.6	29	29	30.4					6.97323	3.19561	4.24257	5.64458
		pixel	577	550	560	647	562	567					5.97323	3.08252	2.98475	5.91407
		flow/pixel	0.0745234	0.0574545	0.06	0.0448223	0.0516014	0.0536155
	F		Sham	12h	24h	3d
			0.795705	4.10616	2.86659	2.01574
	eNOS m/d ratio (normalized)		0.707593	3.73164	3.47107	2.14472
			1.02692	3.32726	2.58133	2.02129
			1.15809	4.53276	2.26078	1.8156
			1.15776	3.47837	2.76596	2.53251
			1.15393	4.01495	2.18538	2.789
			Sham	12h	24h	3d				Sham	12h	24h	3d
			20192.7	44406.7	41601.1	22148.3				26709.2	11382.4	15274.2	11564.5
	eNOS monomer		21722.2	43773.2	34292.7	24220.6		eNOS dimer		32310.3	12346.1	10398.2	11886
			21581.1	47121.9	31539	22742.5				22118.7	14905.8	12859.5	11842.1
			26322	49656.1	31373	20251.3				23921.9	11530	14605.6	11739.6
			32314.5	53231.1	31428.8	27222.4				29376.4	16106.8	11959.2	11313.5
			26683.3	45153.4	23347.3	32152.5				24337.7	11836.7	11244.2	12133.5
		H		Sham	12h	24h	3d			J		Sham	12h	24h	3d
				0.772474	1.58542	0.882125	1.15182					0.87854	0.565851	0.398159	0.782139
		NOX2/β-actin (normalized)		1.75293	2.57419	1.99029	2.38266			DHFR/β-actin (normalized)		0.810997	0.210225	0.592904	0.668331
				1.1373	1.93453	1.93271	1.46159					1.46955	0.698499	0.703855	0.751631
				0.995237	1.84721	1.72193	1.32757					0.989635	0.611828	0.418961	0.612452
				0.703975	2.1154	1.91926	1.13347					0.799814	0.460813	0.388892	0.828793
				0.638079	1.4796	0.923668	0.959664					1.05146	0.554433	0.620039	0.561894
				Sham	12h	24h	3d					Sham	12h	24h	3d
		NOX2		94549	173415	122056	161085			DHFR		181317	132096	70352	173942
				241262	368864	288635	340504					47648	9203	23663	30205
				234013	359545	279949	272108					210929	109705	85424	136500
				59919	96955	90711	81982					159995	109934	87902	108457
				108522	255389	78950	108793					118008	77010	44473	154615
				149387	232061	152312	204696					36146	24275.7	25795.6	19420.2
				Sham	12h	24h	3d					Sham	12h	24h	3d
		β-actin		146241	130689	165320	167097			β-actin		197819	223758	169360	213163
				164445	171207	173272	170748					56314	41960	38254	43319
				245844	222062	173065	222440					137576	150540	116329	174068
				71934	62712	62942	73783					154961	172224	201102	169737
				184186	144247	49149	114680					141421	160182	109612	178812
				279727	187393	197022	254851					32950.3	41967.6	39876.6	33127.7

## Sheet: Figure 2
	B		control	OxyHb	AS+OxyHb			E		Control	OxyHb	AS+OxyHb
			0.861357	0.549474	0.359125					1.21106	2.44803	3.93224
	NO relative quantity		1.17994	0.714443	0.232226			eNOS m/d ratio (normalized)		0.811848	2.05285	4.89164
			0.896755	0.473334	0.295675					0.954675	2.82605	5.88496
			1.06195	0.612924	0.384505					1.03276	1.62613	5.25696
			1.03622	0.703487	0.379874					1.17449	2.05604	5.49076
			0.963784	0.593287	0.403491					0.815165	1.94624	5.55814
			control	OxyHb	AS+OxyHb			eNOS monomer		Control	OxyHb	AS+OxyHb
			1.2807	0.816981	0.533962					15113.4	22709.2	34212
	NO		1.75439	1.06226	0.345283					14512.4	24812.9	34392.2
			1.33333	0.703774	0.439623					12902.4	24918.1	31859.5
			1.57895	0.911321	0.571698					15233.9	20963.2	33494
			1.54069	1.04597	0.564813					13670.9	19527.4	31124.8
			1.43299	0.882124	0.599927					13717.3	18196.8	39531.2
								eNOS dimer		Control	OxyHb	AS+OxyHb
										16175.3	12023.8	11277
										23169.7	15666.7	9113
										17517.5	11428.6	7017
										19119.1	16709.2	8258.25
										15087	12310.3	7347.34
										21811.2	12118.7	9218.63
	F								I		Control	OxyHb
			Control	OxyHb	AS+OxyHb						0.83595	1.29565
	DHFR/β-actin (normalized)		0.981986	0.845425	0.424649				NOX2/β-actin (normalized)		1.01914	1.4857
			0.852471	0.681233	0.474654						0.973968	1.70333
			1.02024	0.681282	0.483202						0.674785	1.64031
			1.27314	0.744766	0.506676						1.42267	2.44022
			0.924131	0.852378	0.691024						1.07349	2.53697
			0.948039	0.676718	0.496672
											Control	OxyHb
	DHFR		Control	OxyHb	AS+OxyHb				NOX2		15147.7	22830.6
			62007.6	48521.5	22263.9						14119.1	24898.6
			53010.7	44361.7	23901						12833.5	22503.1
			65019.3	41853.7	23716.5						19388.6	29213.6
			60207.3	45745.7	22610						30963.4	35765.6
			63507	53072.9	39275.9						35339.9	64338.5
			55781.3	43510.4	28985.6
											Control	OxyHb
	β-actin		Control	OxyHb	AS+OxyHb				β-actin		25670.3	24962.8
			52280.6	47518.2	43408.4						19626.2	23741.5
			51485.5	53915.6	41690.7						18666.6	18715.7
			52764.5	50863.7	40637						40704.7	25230.4
			39153.9	50854.8	36946.4						30832.4	20763.5
			56896.9	51551.5	47058.1						46637.2	35926.8
			48715.1	53233.7	48318.6

## Sheet: Figure 3
	A		AS+OxyHb	AS+Vehicle+OxyHb	AS+GSK+OxyHb			C		AS+OxyHb	AS+Vehicle+OxyHb	AS+GSK+OxyHb
			0.969884	0.6724	1.92754					1.0066	0.996368	0.243007
	NO relative quantity		0.979311	0.729222	1.70401			eNOS m/d ratio (normalized)		0.843337	1.10013	0.187905
			1.03719	1.20274	2.11114					1.23995	1.24979	0.274857
			0.879069	0.861808	1.73061					0.948798	1.06017	0.246083
			1.22188	1.07016	1.81202					1.23615	0.948748	0.188934
			0.912669	0.814456	2.08039					0.725161	0.84868	0.256981
										AS+OxyHb	AS+Vehicle+OxyHb	AS+GSK+OxyHb
			AS+OxyHb	AS+Vehicle+OxyHb	AS+GSK+OxyHb			eNOS monomer		37679.1	39062.6	22089.3
	NO		0.19323	0.133962	0.384023					38319.2	38773.5	18081.4
			0.195108	0.145283	0.33949					33988.8	29145.2	20069.8
			0.20664	0.239623	0.420602					28050.8	33516.4	19684.5
			0.175137	0.171698	0.344789					33080.3	44137.6	16494.6
			0.243434	0.213208	0.361008					34195.3	45591.9	24808.3
			0.181831	0.162264	0.414477
										AS+OxyHb	AS+Vehicle+OxyHb	AS+GSK+OxyHb
										11425.6	11966.9	27746.1
								eNOS dimer		13869.3	10757.9	29371.9
										8367	7118.16	22288.2
										9024.23	9649.86	24416.4
										8168.44	14200.3	26648.4
										14393.7	16397.7	29466.9
	E		AS+OxyHb	AS+Vehicle+OxyHb	AS+GSK+OxyHb
			0.76328	0.70196	1.27444
	DHFR//β-actin (normalized)		1.04146	1.37639	1.90265
			1.23079	1.29896	1.92047
			0.932359	0.82423	1.42311
			1.00703	0.856342	1.19824
			1.02507	0.721005	1.41196
			AS+OxyHb	AS+Vehicle+OxyHb	AS+GSK+OxyHb
			19360.9	14890.9	29493.3
	DHFR		22950.9	27736	29395
			18762.2	21868.8	27101.7
			13356.5	10901.5	18146.3
			12778.8	10522.7	15649.9
			12741.9	10198.6	18698.3
			AS+OxyHb	AS+Vehicle+OxyHb	AS+GSK+OxyHb
			29811.1	24931.3	27198.3
	β-actin		25899.6	23683.1	18157.2
			17915.8	19786.4	16585.4
			16836.3	15544.4	14986
			14913.6	14441.7	15349.9
			14608.9	16624.2	15563.7
		H		Control	Lv-shDHFR					J		AS+GSK+OxyHb	Lv-shCtrl+AS+GSK+OxyHb	Lv-shDHFR+AS+GSK+OxyHb
				0.892479	0.237616							1.14289	1.46459	3.75642
		DHFR/β-actin (normalized)		0.812279	0.309602					eNOS m/d ratio (normalized)		1.05139	0.756943	2.8762
				1.15971	0.39138							1.04508	1.14427	2.91422
				1.14177	0.38285							0.983014	1.00556	3.87027
				0.927429	0.425							0.862584	1.24141	3.31583
				1.06634	0.42066							0.915031	0.862122	2.56618
				Control	Lv-shDHFR					eNOS monomer		AS+GSK+OxyHb	Lv-shCtrl+AS+GSK+OxyHb	Lv-shDHFR+AS+GSK+OxyHb
				28945.7	5020.96							35499.9	32761.6	49437.8
		DHFR		19853.2	7021.43							29136.2	22479.5	48118.7
				20773.1	4569.01							29278.7	29000.1	45741.4
				25768.4	9479.5							25131.6	27424.5	42003.8
				29486.5	9480.72							22648.6	29226.4	50378
				31496.1	10107.9							23136.7	24517.3	49418.4
		β-actin		Control	Lv-shDHFR					eNOS dimer		AS+GSK+OxyHb	Lv-shCtrl+AS+GSK+OxyHb	Lv-shDHFR+AS+GSK+OxyHb
				27215	17731							28998.2	20883.3	12286.7
				20509.2	19030.2							25871.3	27725.2	15618.7
				15030.5	9795.93							26154.9	23660.4	14653.4
				18937.9	20776.8							23867.7	25461.3	10132.1
				26678.7	18718.6							24512.7	21979.3	14184
				24784.8	20162.8							23605.7	26549.3	17978.4
		K		AS+GSK+OxyHb	Lv-shCtrl+AS+GSK+OxyHb	Lv-shDHFR+AS+GSK+OxyHb
				0.961787	0.938016	0.605854
		NO relative quantity		0.916065	1.09612	0.656618
				0.949844	0.998452	0.59747
				1.12769	0.922988	0.663139
				1.05989	0.922503	0.747328
				0.984724	0.892964	0.702887
				AS+GSK+OxyHb	Lv-shCtrl+AS+GSK+OxyHb	Lv-shDHFR+AS+GSK+OxyHb
				0.408	0.397916	0.25701
		NO		0.388604	0.464985	0.278544
				0.402934	0.423554	0.253453
				0.478378	0.391541	0.281311
				0.449615	0.391335	0.317024
				0.41773	0.378804	0.298172

## Sheet: Figure4
	B		SAH	Vehicle+SAH	GSK+SAH							C		SAH	Vehicle+SAH	GSK+SAH
			1.06499	0.931144	1.24415									1.14296	0.8092	1.33146
	CBF relative quantity		1.03822	0.895145	1.23558							NO relative quantity		0.903894	0.951612	1.52128
			1.10627	0.941523	1.16172									1.16748	0.624022	1.54672
			0.854343	0.89563	1.21111									0.824826	0.774932	1.22987
			0.983337	1.01975	1.2831									0.857748	0.830542	1.34603
			0.952798	0.818831	1.22621									1.10309	1.1524	1.73318
	SAH			ROI1	ROI2	ROI3	ROI4	ROI5	ROI6
			flow	31.8	31.6	34.6	26.9	32.2	29.6					SAH	Vehicle+SAH	GSK+SAH
			pixel	569	580	596	600	624	592			NO		4.10751	2.90805	4.7849
			flow/pixel	0.0558875	0.0544828	0.0580537	0.0448333	0.0516026	0.05					3.24836	3.41984	5.46709
														4.19561	2.24257	5.5585
	Vehicle+SAH			ROI1	ROI2	ROI3	ROI4	ROI5	ROI6					2.96421	2.7849	4.41984
			flow	34.4	29.5	33.4	32.9	39.6	32.7					3.08252	2.98475	4.83726
			pixel	704	628	676	700	740	761					3.96421	4.14144	6.2286
			flow/pixel	0.0488636	0.0469745	0.0494083	0.047	0.0535135	0.0429698
	GSK+SAH			ROI1	ROI2	ROI3	ROI4	ROI5	ROI6
			flow	31.6	34.3	36.7	42.9	40.4	37
			pixel	484	529	602	675	600	575
			flow/pixel	0.0652893	0.0648393	0.0609635	0.0635556	0.0673333	0.0643478
	E		SAH	Vehicle+SAH	GSK+SAH			G		SAH	Vehicle+SAH	GSK+SAH
			1.06205	0.773217	0.215992					1.12139	0.999394	2.10234
	eNOS m/d ratio (normalized)		1.26863	1.08311	0.371174			DHFR/β-actin (normalized)		1.05818	0.884598	3.48699
			0.797297	0.761116	0.25942					1.16922	0.986479	3.3062
			0.851306	1.12118	0.25892					0.253234	0.747586	1.79124
			1.24352	1.40813	0.311212					1.31259	1.28101	1.97
			0.777194	1.24979	0.306208					1.08538	1.02774	2.17567
	eNOS monomer		SAH	Vehicle+SAH	GSK+SAH					SAH	Vehicle+SAH	GSK+SAH
			47059.7	46659.8	18463.8					20480.3	18309.9	39120.3
			39805.9	40791.7	22035.9			DHFR		19284.6	13630.7	32130.8
			40012.4	39950.5	20487.3					22377.7	23216.9	30569.4
			37439.6	41051.1	23976.9					1694.38	4850.6	11456.3
			41339.9	47962.4	27260.3					22984.6	22566.5	28191.7
			45994.2	41669.2	23233.8					20348.4	9724.73	26141.1
			SAH	Vehicle+SAH	GSK+SAH					SAH	Vehicle+SAH	GSK+SAH
	eNOS dimer		12191.3	16603	23519.5					39075.6	39199	39813.2
			8632.92	10362	16334.2			β-actin		38992.3	32968.4	19715
			13807.6	14441.6	21728.3					40949.1	50355	19782.7
			12100.1	10073.8	25478.4					14315.7	13882.3	13684.1
			9146.61	9371.4	24100.2					37465.8	37690.9	30618.4
			16282.4	9173.27	20876.1					40112	20245.1	25707.4
	H		SAH	Vehicle+SAH	GSK+SAH
			8	8	11
	Neurological Score		9	9	13
			10	9	14
			11	10	14
			11	11	15
			12	12	15

## Sheet: Figure 5
	B		Sham	AAV-shDHFR				D		GSK + SAH	AAV-shCtrl+GSK+SAH	AAV-shDHFR+GSK+SAH
			1.10927	0.526248						1.014	1.04496	0.647119
	DHFR/β-actin (normalized)		0.88822	0.237232				CBF relative quantity		1.00701	1.07869	0.621786
			0.923255	0.098788						0.946814	0.972116	0.869727
			0.980384	0.165146						0.987071	1.01558	0.728394
			0.779677	0.063308						1.04574	0.869727	0.572053
			1.3192	0.2648						0.999376	0.910125	0.458428
											ROI1	ROI2	ROI3	ROI4	ROI5	ROI6
			Sham	AAV-shDHFR				GSK + SAH		flow	31.6	34.3	36.7	42.9	40.4	37
	DHFR		28196.5	16187.7						pixel	484	529	602	675	600	575
			20038.7	6425.07						flow/pixel	0.0652893	0.0648393	0.0609635	0.0635556	0.0673333	0.0643478
			18808.3	2883.47
			19055.5	4864.4
			15049.2	1634.03			AAV-shCtrl+GSK+SAH				ROI1	ROI2	ROI3	ROI4	ROI5	ROI6
			27963.4	7126.07						flow	36.4	38.2	33.8	37.6	32.2	31
										pixel	541	550	540	575	575	529
										flow/pixel	0.0672828	0.0694545	0.0625926	0.0653913	0.056	0.0586011
	β-actin		Sham	AAV-shDHFR
			21279	25750.4
			18886	22672.3			AAV-shDHFR+GSK+SAH				ROI1	ROI2	ROI3	ROI4	ROI5	ROI6
			17053.7	24434.3						flow	27.5	22.5	37.8	29.5	22.1	21.4
			16271	24657.7						pixel	660	562	675	629	600	725
			16158.1	21606.8						flow/pixel	0.0416667	0.0400356	0.056	0.0468998	0.0368333	0.0295172
			17744.8	22528.1
	E		GSK + SAH	AAV-shCtrl+GSK+SAH	AAV-shDHFR+GSK+SAH			G		GSK + SAH	AAV-shCtrl+GSK+SAH	AAV-shDHFR+GSK+SAH
			0.886067	1.04137	0.450327					0.968263	1.33091	3.81696
	NO relative quantity		1.079	0.91896	0.49533			eNOS m/d ratio (normalized)		0.842366	0.821102	3.11821
			0.853911	0.99577	0.391313					1.04708	1.10694	3.74591
			1.00397	0.859135	0.473332					1.02761	1.2703	4.22657
			0.971815	0.755396	0.353712					0.733887	0.765411	3.3204
			1.20524	0.776511	0.33692					1.38079	1.09083	3.77028
			GSK + SAH	AAV-shCtrl+GSK+SAH	AAV-shDHFR+GSK+SAH			eNOS monomer		GSK + SAH	AAV-shCtrl+GSK+SAH	AAV-shDHFR+GSK+SAH
			4.35088	5.11345	2.21125					19915.7	26858.4	47233.4
	NO		5.29825	4.5124	2.43223					18963.2	19494.4	42130
			4.19298	4.88956	1.92148					22654.3	18963.2	44627
			4.92982	4.21863	2.32422					24610.7	24086.8	39975.8
			4.77193	3.70924	1.73684					17644.3	18725	45845.1
			5.91811	3.81292	1.65439					25343.5	20236.3	37131.5
										GSK + SAH	AAV-shCtrl+GSK+SAH	AAV-shDHFR+GSK+SAH
								eNOS dimer		20300.8	19917.9	12213.6
	H		GSK + SAH	AAV-shCtrl+GSK+SAH	AAV-shDHFR+GSK+SAH					22218.8	23432.8	13335.1
			12	12	7					21354.1	16908.2	11758.5
	Neurological Score		13	12	8					23637.8	18714.8	9335.13
			13	14	8					23729.3	24145.6	13627.4
			13	13	9					18115.4	18309.9	9720.28
			14	13	11
			15	15	10

## Sheet: Figure S2
	A			OxyHb	Vehicle+OxyHb	GSK+OxyHb			B			AS+OxyHb	AS+Vehicle+OxyHb	AS+GSK+OxyHb
		Cell Viability		0.97716	0.914598	0.932473				Cell Viability		0.984429	1.00705	1.34732
				1.00794	0.969215	1.05958						0.979512	0.96181	1.1939
				0.996028	0.851043	0.927507						1.00803	1.10343	1.4673
				0.998014	1.0139	0.916584						0.994263	1.05229	1.44566
				1.0427	1.01092	1.19067						1.0572	1.09162	1.35519
				0.978153	0.963257	1.08342						0.976561	0.963776	1.19292
				OxyHb	Vehicle+OxyHb	GSK+OxyHb						AS+OxyHb	AS+Vehicle+OxyHb	AS+GSK+OxyHb
		Cell Viability		0.984	0.921	0.939				Cell Viability		1.001	1.024	1.37
				1.015	0.976	1.067						0.996	0.978	1.214
				1.003	0.857	0.934						1.025	1.122	1.492
				1.005	1.021	0.923						1.011	1.07	1.47
				1.05	1.018	1.199						1.075	1.11	1.378
				0.985	0.97	1.091						0.993	0.98	1.213

## Sheet: Figure S3
	A			Control	OxyHb					B			OxyHb	Vehicle+OxyHb	GSK+OxyHb
		H2O2 relative quantity		0.991022	2.20158						H2O2 relative quantity		0.91935	1.05052	0.645418
				0.904573	2.09428								0.934409	1.01311	0.705274
				1.30765	2.28145								1.08576	1.10334	0.590217
				1.06563	2.31947								1.07136	0.954228	0.709142
				0.889938	2.46386								0.974903	1.06964	0.640507
				0.841183	2.28311								1.01421	0.929822	0.66607
				Control	OxyHb								OxyHb	Vehicle+OxyHb	GSK+OxyHb
		H2O2		18.0927	40.1933						H2O2		38.741	44.2682	27.1976
				16.5144	38.2345								39.3756	42.6921	29.72
				23.8733	41.6515								45.7534	46.4942	24.8715
				19.4547	42.3457								45.1468	40.2107	29.8829
				16.2472	44.9818								41.082	45.0741	26.9907
				15.3571	41.6818								42.7385	39.1823	28.0679
